# Supplementary material for: Microwave-Assisted Synthesis of Zn2SnO4 Nanostructures for Photodegradation of Rhodamine B under UV and Sunlight
Source: Nanomaterials (Basel). 2022 Jun 20;12(12):2119. doi: 10.3390/nano12122119 (PMC9231267; doi:10.3390/nano12122119)
Supplement: Supplementary file 1 [file nanomaterials-12-02119-s001.zip]

Archive with 1 entries (1 files):
- nanomaterials-1778289-supplementary conversion.pdf
